# Supplementary material for: Decreased Systemic Monocyte Colony Protein-1 (MCP-1) Levels and Reduced sCD14 Levels in Curcumin-Treated Patients with Moderate Anxiety: A Pilot Study
Source: Antioxidants (Basel). 2024 Aug 29;13(9):1052. doi: 10.3390/antiox13091052 (PMC11429384; doi:10.3390/antiox13091052)
Supplement: Supplementary file 1 [file antioxidants-13-01052-s001.zip]

Archive with 1 entries (1 files):
- antioxidants-3149999-supplementary.pdf
